# Supplementary material for: Cytospin-A Regulates Colorectal Cancer Cell Division and Migration by Modulating Stability of Microtubules and Actin Filaments
Source: Cancers (Basel). 2022 Apr 14;14(8):1977. doi: 10.3390/cancers14081977 (PMC9026928; doi:10.3390/cancers14081977)
Supplement: Supplementary file 1 [file cancers-14-01977-s001.zip]

Archive with 2 entries (2 files):
- cancers-1646065-SM.pdf
- cancers-1646065-WB.pdf
